# Supplementary material for: Do patients’ faces influence General Practitioners’ cancer suspicions? A test of automatic processing of sociodemographic information
Source: PLoS One. 2017 Nov 22;12(11):e0188222. doi: 10.1371/journal.pone.0188222 (PMC5699847; doi:10.1371/journal.pone.0188222)
Supplement: S1 Dataset — Missing data are assigned "999". (XLSX) [file pone.0188222.s002.xlsx]

## Sheet: Faces paper anonymised dataset
sex	ethnicity	age	gender_young	gender_medium	gender_old	GENDER_OVERALL	ethnicity_male	ethnicity_female	ETHNICITY_OVERALL	young_v_medium_male	young_v_old_male	medium_v_old_male	young_v_medium_female	young_v_old_female	medium_v_old_female	AGE_OVERALL	years_grad	years_GP	practice_type	num_doctors	role	number_cancer_diagnoses	last_cancer_diagnosis	when_cancer_diagnosis	GP_age_groups	rural_urban_2fold	role_numeric
female	white	999	male	female	male	male preference	white	white	white preference	medium	old	old	medium	old	old	old preference	30-39	27	Suburban	14	Partner/senior partner	30	breast		999	rural	0
female	white	999	male	female	male	male preference	Asian	white	no preference	medium	young	old	medium	old	old	old preference	40 or	30	Rural	3	Locum GP	50	Bowel		999	urban	3
male	white	30	female	male	male	male preference	white	white	white preference	medium	old	old	medium	old	old	old preference	less	1	Suburban	12	999	10	Testicular		lowest-34	rural	999
female	white	31.2	male	male	male	male preference	Asian	white	no preference	medium	old	old	medium	old	old	old preference	less	1	Rural	8	Salaried GP	#NULL!			lowest-34	urban	1
female	white	31.9	male	male	male	male preference	white	Asian	no preference	medium	old	old	medium	old	old	old preference	less	3	Rural	6	Salaried GP	10	Metastatic prostate cancer		lowest-34	urban	1
female	white	33.3	male	male	female	male preference	Asian	white	no preference	medium	old	old	medium	old	old	old preference	less	2	Suburban	12	Salaried GP	15	Breast		lowest-34	rural	1
female	white	33.4	male	male	female	male preference	Asian	white	no preference	medium	old	old	medium	old	old	old preference	10-19	5	Suburban	12	Retainee	30	rectal		lowest-34	rural	2
female	white	34.5	male	male	male	male preference	white	white	white preference	medium	old	old	medium	old	old	old preference	10-19	5	Urban	10	Salaried GP	20	Melanoma		35-44	rural	1
female	white	34.7	male	male	female	male preference	white	white	white preference	medium	old	old	medium	old	old	old preference	10-19	5	Rural	3	Retainee	6	Renal		35-44	urban	2
male	white	35.1	male	male	female	male preference	white	white	white preference	medium	old	old	medium	old	old	old preference	10-19	3	Urban	5	Partner/senior partner	10	lung		35-44	rural	0
female	white	35.2	female	male	female	female preference	Asian	Asian	asian preference	medium	old	old	medium	old	old	old preference	10-19	3	Suburban	10	Salaried GP	5	lung		35-44	rural	1
female	white	35.7	male	male	female	male preference	white	white	white preference	medium	young	old	young	old	old	old preference	10-19	9	Rural	3	Partner/senior partner	20	Metastatic melanoma		35-44	urban	0
male	white	37	female	male	female	female preference	white	Asian	no preference	medium	young	old	young	old	old	old preference	10-19	8	Rural	3	Locum GP	14	Melanoma		35-44	urban	3
female	white	37.5	male	male	female	male preference	white	Asian	no preference	medium	old	old	medium	old	old	old preference	10-19	12	Urban	4	Salaried GP	12	lung		35-44	rural	1
female	white	38.3	male	female	female	female preference	white	Asian	no preference	young	young	old	young	old	old	no preference	10-19	13	Suburban	6	Partner/senior partner	50	Lymphoma	Summer 2015	35-44	urban	0
female	white	39.3	male	female	female	female preference	white	white	white preference	medium	old	old	medium	old	old	old preference	10-19	12	Suburban	6	Retainee	#NULL!	Lymphoma		35-44	urban	2
female	white	39.3	male	male	male	male preference	Asian	white	no preference	medium	old	old	medium	old	old	old preference	10-19	12	Urban	9	Partner/senior partner	20	"Brain mets	Unknown primary"	35-44	urban	0
female	white	39.3	male	male	female	male preference	white	white	white preference	medium	old	old	medium	old	old	old preference	10-19	13	Urban	5	Salaried GP	#NULL!			35-44	urban	1
male	white	39.6	male	male	male	male preference	Asian	white	no preference	medium	old	old	medium	old	old	old preference	10-19	11	Suburban	6	Salaried GP	5	Don't know - feedback can be an issue as a locum	Can't remember	35-44	urban	1
male	white	39.8	female	male	female	female preference	white	Asian	no preference	medium	old	old	medium	old	old	old preference	10-19	12	Rural	13	Partner/senior partner	20	lung	2015	35-44	rural	0
female	white	40.2	male	female	female	female preference	white	white	white preference	medium	old	old	young	old	old	old preference	10-19	13	Urban	11	Partner/senior partner	70	Lung	Nov 2015	35-44	urban	0
female	white	40.2	female	female	female	female preference	white	Asian	no preference	medium	old	old	medium	old	old	old preference	10-19	11	Rural	8	Partner/senior partner	30	Lung	3 weeks ago	35-44	rural	0
female	white	40.3	male	male	male	male preference	white	white	white preference	medium	old	old	medium	old	old	old preference	10-19	12	Rural	12	Partner/senior partner	33	Metastatic colon cancer.		35-44	urban	0
female	999	40.7	male	male	female	male preference	white	white	white preference	medium	old	old	medium	old	old	old preference	10-19	8	Urban	6	Salaried GP	10	Oesophageal	5 months ago	35-44	urban	1
female	white	41	female	female	male	female preference	Asian	Asian	asian preference	medium	old	old	medium	old	old	old preference	10-19	8	Urban	7	Partner/senior partner	14	Melanoma	March 2015	35-44	urban	0
male	white	41	female	female	male	female preference	white	white	white preference	medium	old	old	medium	old	old	old preference	10-19	13	Urban	15	Partner/senior partner	60	lung		35-44	rural	0
female	999	41.6	male	female	male	male preference	white	Asian	no preference	medium	old	old	medium	old	old	old preference	10-19	12	Suburban	6	Partner/senior partner	40	Lymphoma	Nov 2015	35-44	urban	0
female	white	41.9	male	male	male	male preference	white	Asian	no preference	medium	old	old	medium	old	old	old preference	10-19	13	Suburban	7	Partner/senior partner	30	Breast		35-44	rural	0
male	white	42.1	female	male	male	male preference	Asian	Asian	asian preference	medium	old	old	medium	old	old	old preference	10-19	7	Rural	3	Salaried GP	15	Melanoma		35-44	urban	1
female	white	42.2	male	male	female	male preference	white	Asian	no preference	medium	old	old	medium	old	old	old preference	10-19	12	Urban	12	Partner/senior partner	20	Skin cancer	3 months ago	35-44	urban	0
female	white	42.3	female	male	male	male preference	white	white	white preference	medium	young	medium	young	young	old	young preference	10-19	12	Suburban	6	Salaried GP	7	Anal ca	Last year	35-44	urban	1
female	white	42.5	male	female	male	male preference	white	Asian	no preference	medium	old	old	medium	old	old	old preference	10-19	10	Urban	11	Partner/senior partner	8	rectal cancer	2years ago	35-44	urban	0
female	white	42.6	male	female	female	female preference	white	Asian	no preference	young	old	old	medium	old	old	old preference	10-19	15	Rural	3	Partner/senior partner	20	Metastatic peritoneal		35-44	urban	0
male	white	42.9	male	female	female	female preference	Asian	Asian	asian preference	young	old	old	medium	old	old	old preference	10-19	15	Suburban	11	Partner/senior partner	50	Myeloma	Last month	35-44	urban	0
male	white	43.2	male	female	male	male preference	Asian	Asian	asian preference	medium	old	old	young	old	old	old preference	10-19	12	Rural	12	Partner/senior partner	40	Bowel		35-44	urban	0
male	white	43.6	female	female	male	female preference	white	Asian	no preference	young	old	medium	medium	old	medium	no preference	999	999	Missing	999	999	#NULL!			35-44	missing data	999
female	white	43.6	female	male	female	female preference	Asian	Asian	asian preference	medium	old	old	medium	old	old	old preference	10-19	15	Urban	12	Locum GP	30	Lung		35-44	rural	3
female	white	45.2	male	male	male	male preference	Asian	Asian	asian preference	medium	old	old	medium	old	old	old preference	20-29	18	Rural	8	Partner/senior partner	12	Breast	6/12	45-54	rural	0
female	white	45.8	male	male	male	male preference	white	white	white preference	medium	old	old	medium	old	old	old preference	20-29	17	Rural	2	Partner/senior partner	25	Brain tumour		45-54	urban	0
male	white	45.9	male	male	male	male preference	white	white	white preference	young	old	old	medium	old	medium	old preference	20-29	14	Suburban	14	Partner/senior partner	50	Renal	2015	45-54	urban	0
male	white	45.9	male	male	female	male preference	white	Asian	no preference	medium	old	old	medium	old	old	old preference	20-29	17	Rural	11	Partner/senior partner	100	lymphoma		45-54	urban	0
male	white	46.1	female	female	female	female preference	Asian	white	no preference	medium	old	old	medium	old	old	old preference	20-29	19	Rural	4	Partner/senior partner	100	prostate		45-54	urban	0
female	white	46.3	male	male	female	male preference	white	white	white preference	medium	old	old	medium	old	old	old preference	20-29	20	Suburban	12	Partner/senior partner	#NULL!	breast		45-54	rural	0
female	white	46.3	male	male	female	male preference	Asian	white	no preference	medium	old	old	medium	old	old	old preference	20-29	20	Urban	10	Partner/senior partner	50	Bowel		45-54	rural	0
female	white	46.3	female	female	female	female preference	white	Asian	no preference	young	old	old	medium	old	old	old preference	999	999	Missing	999	Locum GP	#NULL!			45-54	missing data	3
female	white	46.7	male	male	male	male preference	Asian	Asian	asian preference	medium	old	old	medium	old	old	old preference	20-29	19	Urban	14	Salaried GP	45	lymphoma		45-54	rural	1
male	arabic	46.7	male	male	female	male preference	Asian	Asian	asian preference	medium	old	old	medium	old	old	old preference	20-29	14	Rural	11	Partner/senior partner	50	prostate		45-54	urban	0
female	white	46.8	male	male	female	male preference	white	white	white preference	medium	old	medium	medium	old	old	old preference	10-19	10	Urban	8	Locum GP	10	vulval		45-54	rural	3
female	999	48.1	male	male	female	male preference	white	Asian	no preference	medium	old	old	medium	old	old	old preference	10-19	10	Suburban	18	Partner/senior partner	40	Myeloma	2 months ago	45-54	urban	0
female	white	49.3	female	male	female	female preference	white	Asian	no preference	medium	young	medium	medium	old	old	old preference	20-29	15	Rural	2	Salaried GP	4	hepatic		45-54	urban	1
female	white	51.2	male	male	female	male preference	Asian	white	no preference	medium	old	old	medium	old	old	old preference	20-29	21	Rural	6	Locum GP	70	tonsillar		45-54	urban	3
male	white	51.5	female	male	female	female preference	white	white	white preference	medium	old	old	medium	old	old	old preference	20-29	22	Rural	3	Partner/senior partner	60	metastatic unknown primary		45-54	urban	0
female	white	52	female	female	female	female preference	white	white	white preference	medium	old	old	medium	old	old	old preference	20-29	20	Rural	4	Partner/senior partner	100	Breast		45-54	urban	0
female	white	52.1	female	female	female	female preference	Asian	white	no preference	medium	old	old	medium	old	old	old preference	20-29	24	Suburban	9	Partner/senior partner	#NULL!	lymphoma		45-54	rural	0
male	white	52.1	male	female	male	male preference	Asian	white	no preference	young	old	old	medium	old	old	old preference	20-29	16	Island	2	Salaried GP	80	Spinal tumour		45-54	urban	1
female	white	52.9	female	female	female	female preference	Asian	white	no preference	medium	old	old	medium	old	old	old preference	20-29	22	Rural	5	Partner/senior partner	#NULL!			45-54	urban	0
female	white	53.2	male	male	female	male preference	Asian	Asian	asian preference	medium	old	old	medium	old	old	old preference	30-39	25	Rural	8	Locum GP	15	Breast		45-54	urban	3
female	white	53.6	male	male	male	male preference	Asian	Asian	asian preference	medium	old	old	medium	old	old	old preference	30-39	24	Rural	6	Partner/senior partner	#NULL!	breast		45-54	urban	0
male	white	53.8	male	male	female	male preference	Asian	Asian	asian preference	medium	old	old	young	old	old	old preference	20-29	25	Urban	6	Partner/senior partner	60	bladder		45-54	rural	0
female	white	54.5	female	male	female	female preference	white	white	white preference	medium	old	old	medium	old	old	old preference	20-29	26	Suburban	22	Partner/senior partner	80	lung		55-over 65	rural	0
male	white	56.4	male	male	female	male preference	white	white	white preference	medium	old	old	medium	old	old	old preference	20-29	15	Urban	6	Partner/senior partner	60	Bowel		55-over 65	rural	0
male	white	57.1	male	male	female	male preference	Asian	white	no preference	medium	old	old	medium	old	old	old preference	30-39	30	Urban	12	Partner/senior partner	100	Lung		55-over 65	rural	0
male	white	57.2	male	female	male	male preference	white	white	white preference	young	old	old	medium	old	old	old preference	30-39	29	Urban	10	Locum GP	100	Head & Neck		55-over 65	rural	3
male	white	57.3	male	male	female	male preference	white	Asian	no preference	medium	old	old	medium	old	old	old preference	30-39	31	Rural	4	Partner/senior partner	100	oesophogeal		55-over 65	urban	0
male	white	57.5	male	male	female	male preference	white	white	white preference	medium	old	old	medium	old	old	old preference	40 or	999	Urban	1	Partner/senior partner	0			55-over 65	rural	0
female	white	58	male	male	male	male preference	white	white	white preference	medium	old	old	medium	old	old	old preference	30-39	26	Rural	4	Locum GP	50	lung		55-over 65	urban	3
male	white	58.3	male	male	female	male preference	Asian	Asian	asian preference	medium	young	medium	medium	old	old	old preference	30-39	31	Rural	10	Partner/senior partner	100	Myeloma		55-over 65	urban	0
male	white	60	male	male	female	male preference	Asian	white	no preference	medium	old	old	medium	old	old	old preference	30-39	37	Island	1	Salaried GP	100	Breast		55-over 65	urban	1
male	white	60	male	male	male	male preference	white	Asian	no preference	medium	old	old	medium	old	old	old preference	30-39	30	Suburban	5	Partner/senior partner	100			55-over 65	rural	0
male	white	60.3	female	male	female	female preference	white	Asian	no preference	medium	old	medium	medium	old	old	old preference	30-39	32	Urban	7	Partner/senior partner	70	breast		55-over 65	rural	0
male	white	61.6	male	male	male	male preference	white	white	white preference	medium	old	old	medium	old	old	old preference	30-39	33	Rural	5	Locum GP	100	lung		55-over 65	urban	3
male	white	63.3	male	male	male	male preference	white	white	white preference	medium	old	old	medium	old	old	old preference	30-39	32	Suburban	4	Partner/senior partner	#NULL!			55-over 65	urban	0
male	white	66.9	male	male	male	male preference	Asian	Asian	asian preference	medium	old	old	medium	old	old	old preference	999	999	Missing	999	999	#NULL!			55-over 65	missing data	999
male	white	999	male	male	female	male preference	white	Asian	no preference	medium	old	old	medium	old	old	old preference	10-19	13	Suburban	14	Partner/senior partner	84	Lymphoma	December 2015	999	urban	0
female	white	999	male	female	female	female preference	white	white	white preference	young	young	old	young	old	old	no preference	20-29	17	Suburban	13	Partner/senior partner	40	lymphoma		999	rural	0
male	white	999	male	female	female	female preference	white	white	white preference	young	old	old	medium	old	old	old preference	20-29	20	Rural	7	Partner/senior partner	100	Pancreatic		999	urban	0
female	white	999	male	male	female	male preference	white	Asian	no preference	medium	old	old	medium	old	old	old preference	10-19	7	Rural	5	Partner/senior partner	40	lung		999	urban	0
male	white	999	female	female	female	female preference	white	Asian	no preference	medium	old	old	medium	old	old	old preference	10-19	5	Suburban	6	Partner/senior partner	50	Renal		999	rural	0
female	999	999	male	female	female	female preference	white	white	white preference	medium	old	old	medium	old	medium	old preference	10-19	10	Urban	10	Partner/senior partner	15	Breast		999	rural	0
male	999	999	male	female	female	female preference	white	Asian	no preference	medium	old	old	young	old	old	old preference	less	4	Rural	2	Salaried GP	20	Ovarian		999	urban	1
male	white	999	female	female	female	female preference	white	white	white preference	young	old	old	young	old	old	old preference	30-39	25	Rural	7	Partner/senior partner	100	Oesophagus		999	urban	0
male	white	999	female	female	female	female preference	white	white	white preference	young	young	old	young	young	medium	young preference	30-39	10	Urban	6	Partner/senior partner	10	breast		999	rural	0

## Sheet: Sheet1
GP viewing time in seconds
85
18
126
54
74
64
87
47
83
152
130
135
83
106
55
125
222
24
43
189
34
209
104
189
92
115
26
56
115
40
99
147
199
130
107
100
62
108
88
62
99
93
51
128
51
93
119
114
87
116
135
124
135
64
70
72
66
106
90
114
101
68
80
64
84
36
63
67
80
119
83
56
47
187
78
112
141
51
99
99
83
80
